# Supplementary material for: Universal Oligonucleotide Microarray for Sub-Typing of Influenza A Virus
Source: PLoS One. 2011 Apr 29;6(4):e17529. doi: 10.1371/journal.pone.0017529 (PMC3084687; doi:10.1371/journal.pone.0017529)
Supplement: Table S1 — The number of isolates of Influenza A viruses with different sub-types of neuraminidase analyzed in this work. (XLS) [file pone.0017529.s001.xls]

## Sheet: SM Table 1
Table S1
Sub-type of Neuraminidase	Sub-type of Hemagglutinin
	H1	H2	H3	H4	H5	H6	H7	H8	H9	H10	H11	H12	H13	H14	H15	H16	Total
N1	1.14	12	14	4	1.295	150	61	0	9	2	8	1	0	0	0	0	2.696
N2	140	96	2.394	14	108	86	89	0	661	0	8	0	3	0	0	0	3.599
N3	2	23	10	4	43	5	80	0	3	2	7	0	1	0	0	6	186
N4	0	1	0	4	0	1	3	12	0	2	7	0	1	0	0	0	31
N5	2	9	3	4	0	14	1	1	3	4	0	18	0	1	0	0	60
N6	4	0	50	72	1	10	0	0	3	3	7	0	12	0	0	0	162
N7	1	3	0	1	3	0	32	0	0	21	0	0	0	0	0	0	61
N8	1	3	105	15	2	0	0	3	1	6	2	0	1	0	2	0	141
N9	2	16	2	2	1	3	2	0	0	2	32	1	2	0	3	0	68
Total																	7.004
