# Supplementary material for: Universal Oligonucleotide Microarray for Sub-Typing of Influenza A Virus
Source: PLoS One. 2011 Apr 29;6(4):e17529. doi: 10.1371/journal.pone.0017529 (PMC3084687; doi:10.1371/journal.pone.0017529)
Supplement: Table S2 — The number Influenza A virus isolates with different hemagglutinin sub-types tested in this work. (XLS) [file pone.0017529.s002.xls]

## Sheet: SM Table 2
Table S2
Subtype of Hemagglutinin	Subtype of Neuraminidase
	N1	N2	N3	N4	N5	N6	N7	N8	N9	Total
H1	1.303	133	1	0	1	3	1	0	4	1.446
H2	13	115	24	1	9	0	2	5	18	187
H3	13	4.226	11	1	2	37	0	150	1	4.441
H4	4	15	3	3	2	73	1	18	1	120
H5	1.874	234	52	0	1	4	7	5	14	2.191
H6	69	100	6	5	21	6	1	46	9	263
H7	121	109	93	5	1	0	69	1	2	401
H8	0	1	0	12	0	0	0	0	0	13
H9	9	831	2	0	5	4	1	1	0	853
H10	2	0	1	2	0	3	18	3	2	31
H11	3	9	6	1	0	5	0	0	31	55
H12	1	1	0	1	15	0	0	0	1	19
H13	0	4	0	0	0	11	0	1	1	17
H14	0	0	0	0	2	0	0	0	0	2
H15	0	2	0	0	0	0	0	3	4	9
H16	0	0	8	0	0	0	0	0	0	8
Total										10.056
