# Supplementary material for: Universal Oligonucleotide Microarray for Sub-Typing of Influenza A Virus
Source: PLoS One. 2011 Apr 29;6(4):e17529. doi: 10.1371/journal.pone.0017529 (PMC3084687; doi:10.1371/journal.pone.0017529)
Supplement: Table S3 — Sequences of oligonucleotide probes for sub-typing of neuraminidase of Influenza A virus. Oligonucleotide probes are shown in 5′- 3′ direction. (XLS) [file pone.0017529.s003.xls]

## Sheet: SM Table 3
Table S3
#	N1	N2	N3	N4	N5	N6	N7	N8	N9
1	TTTGAGATGATTTGGGATCCT	TATGGAACAGGCTCATGGCCT	AATAGTATAGTTACTTTCTGT	AATGGTGTACAGGATATTATA	TGGTCCTGGGATGATGGAGCA	TGGCATGATGGTGCTGAAATC	GCAACAGCTACAGTATACTAT	AGCTCCATTGTGATGTGTGGA	GATGGGGCTAAAATAGAGTAC
2	GGGAGTTTTGTCCAGCATCCA	CAAGTGTGCATAGCATGGTCC	GTGTCAAACAATGATTGGTCA	TCATGGCCCGATGGCGCTCTG	AATGGAATGAATAGACCAATT	TGGCACGATGGGGCTGAAATC	AACTTATTGATAGGAATCTCA	CAATTTACTGGTTCATGCACT	ACTATAAATTCATGGCACATA
3	ATAACAGACACTATCAAGAGT	TGCATCAACAGGTGTTTTTAT	ACTAAACACAGCAATGGAACC	TCGTGGCCTGATGGCGCTCTG	AACGGAATGAATAGACCAATT	TCAGCAACAGGAATGACACTA	AGTGGATTTGAAATGCTGAAG	GGATCTTTCACTCTGCCAGTA	GATGGGGCTAAAATAGAGTAT
4	AAAGGGTTTTCATTTAAATAC	TCTGGGTATTCTGGTATATTC	GCTCCTGTACTTGGGAACTAC	ATGATAAGAGGGCAGCCTAAA	AATGGAATGAACAGACCAATT	GGATCATGGTCCTGGCATGAT	AGTGGATTCGAAATGCTGAAA	ACGATATGGACCTCAAGTAGC	TCATCACCACCCACAGTATAC
5	AGTGGGAGCAGCATTTCTTTT	GGAGTGAAAGGGTGGGCCTTT	GATGGCCCTGCTGCTAATAGT	TGCGTGTGTCAGGATGAGTTT	TTTTGTGGTGTTTCAAGTGAG	ATTGTCAACAACCAGAACTGG	GAATGCTCCTGTTACGGACAC	AGCTCCATTGTAATGTGTGGA	ATGTGTTCCAGCACAGAATTC
6	CACTATGAGGAATGCTCCTGT	GGCTCATGGCCTGATGGGGCG	GATGGCCCAGCGGCTAATAGT	TTCAGCTTTAGATATGGAGAT	TGGAACGGAATGAATAGGCCA	TGTGAAGTAAACTCATGGCAC	ACCATTAGAAACAAGCACTCA	GGATACGGTGTAAAAGGTTTC	TTCACAGATGGGTCTGCCACT
7	GCAAGTGCTTGTCATGATGGC	AAATGTTATCAATTTGCACTT	TTTCACAAGGACAATGCAATA	TGTTCCTGTTACCCAAGTGGG	AATGGGATGAATAGACCAATA	GGAGGGAGCCCAGATCCTGGC	AGATTTGGGGAAAGTGAACAA	GAATCATCATGCACTTGCATT	TGCTATAGAGCATGCTTCTAT
8	ATAGGATATATATGCAGTGGA	GGAGTGAAAGGATGGGCCTTT	TCATGTGATTCCCCAAGTAAT	CCATGGATAAGATTCAACAGT	AGCATTTGGACCTCTAGTAGC	GCATTCATAGACTACTGGGCA	GAATGTTCTTGTTATGGTCAT	CCATTTTCCAAAGATAATGGA	TGCTACCGAGCGTGTTTTTAT
9	TGGGTGTCTTTTAATCAAAAC	CTTTTGATGAACGAATTGGGT	TCATGTGATTCCCCAAGCAAT	TTCAGCTTTAGATATGGGGAT	AACGGAATGAATAGGCCAATT	TCAGCTACAGGAATGACACTA	TGCTATAACCCCTGTTTCTAT	ACAATCTGGACTTCCAGCAGC	ATACACGATAGGTCCCAGTAT
10	GAGTGCTCCTGTTATCCTGAT	AGTTATGTGTGCTCAGGACTT	AACAGACCTTGGATGAGAATC	ATAACAAGCTTGTGCTCAATA	AGCATTTGGACTTCAAGTAGC	TGGCATGATGGTGCTGAGATC	AGTGGTTTTGAGATGTTGAAG	GATGGGAAGAAGTGGATGACA	TGCAGGTTCTATGCTCTCAGC
11	AAATACGGCAATGGTGTTTGG	ACCTATGGAACAGGCTCATGG	GTTTCCAATAATGACTGGTCC	TCATGGCCTGATGGCGCTCTG	AGCATTTGGACTTCTAGTAGC	GGATCGTGGTCATGGCATGAT	CTTACAACCACTATTAAAACA	ACAATCTGGACTTCCAGTAGC	ACCCAAATAAGTAACACCAAC
12	GGGTACATATGCAGTGGGGTT	AAATGTTACCAATTTGCACTT	AACAGTATAGTTACTTTCTGT	ATATGGTTTAGCCATTACAAC	AATGGAATGAACAGACCAATC	GCGTTCATCGATTATTGGGCT	TGGCAAGGGGCTAACAGACCA	ACAATATGGACCTCTAGCAGC	TTCACTGACGGTTCTGCTACT
13	AGACCTTGCTTCTGGGTTGAA	TGGGTGACAAGAGAACCTTAT	ATGACAGACTCCATTAAATCA	CCTTTGAGCAAGGACAATGGG	GCTTATGCTGTTATTCATTAT	CCAGTAGTCATGACAGATGGC	GAATGCTCTTGTTATGGGCAC	GATACTCCAAGAGGGGAAGAT	AATCCCCGACCGAATGACCCA
14	TGCTCCTGTTATCCTGATGCT	TCTGGTATTTTCTCTGTTGAA	ATGACAGACTCCATCAAATCA	GGTAGTAGTATTGCGTTCTGT	TTTCAGGGAGGTCACATTGAA	GGATCTTGGTCATGGCATGAT	AACTTGTTGATAGGAATTTCA	GATGGACCAGCAAACAGACAA	CGCGGAAGACCTAAAGAGGAC
15	ATAGGGTACATATGCAGTGGG	AGTTATGTGTGCTCAGGGCTT	TTTCATAAGGACAATGCAATA	TGGTCTGCCACTGCATGCAGC	AGTGTATGGGCAGGAAGGACA	AATAGACCAGTAATCACTATA	GAATGCTCCTGTTATGGACAC	GACAATTGGACAGGAACCAAC	CTAAAGGTGCCAAATGCATTG
16	ATAGGATACATCTGCAGTGGG	ACTGATGGAAGTGCATCAGGA	AGAATCAACAACGAGACTATA	GAGACAACAGGCAGGAATTGC	TTCTGTGGTGTTTCCAGTGAG	AGCATTGTAGCTCTCTGTGGA	ACAATCAGAAACAAGCATTCA	GACACTCCAAGAGGAGAAGAT	AATACGTGGGCCCGAAACATA
17	GGATATATATGCAGTGGAGTT	GTTAGATGTGTTTGCAGAGAC	TGGTCTTTTGCCCTCGCCCAA	AATTACTACAATGAGACTTTT	TGGAATGGAATGAATAGACCA	AATTCCTGGTTGGGAAGGACC	TGCTACAACCCCTGTTTCTAT	GGGCAATCACCCAATGTGTAC	GTATTAAACACTGACTGGAGT
18	GGAAGTTTCGTTCAACATCCT	TCCAGTTATGTGTGCTCAGGA	ACCATCAAAGACAGGACACCG	CCCTTCATATCGTGTTCCATT	TTTTGTGGTGTTTCCAGCGAG	AAAGTCCCAAATGCAGAAACC	GGCCGCACAATAAGTCCTCGT	GGTTCTTTCACATTGCCGGTT	CGTGGGAGACCAAAGGAGGAT
19	AATCGACCTTGGGTGTCTTTT	CGCTCAGGTTATGAGACTTTC	TCTTGGACAAGCAATAGTATA	GGTAGTAGTATTGCATTCTGT	TTTTGTGGTGTTTCCAGTGAG	ATTAAATGCATTTGCAGGGAC	AGTGGATTCGAAATGTTGAAA	GACAACTGGACTGGAACCAAC	CGTGGAAGACCCAAGGAGGAC
20	AGTGGGAGCAGCATTTCCTTT	AACATAACAGAGATAGTGTAT	GACGGGAAAGAGTGGATGCAT		GTTCCATGTTTCTGGCTGGAA	ATTGTCAACAACCAAAACTGG	AGATTTGGAGAAAGCGAACAA	CCTTTCTCCAAGGACAATGGA
21	CCATACAACTCAAGGTTTGAG	TCCAGTTATGTGTGCTCAGGG	TGTTTCCAGCCTTGCTTCTAT			AAAGAGAGTAGTGTACTGTGG	CTCACTACCACAATAAAAACA	GGGTATGGTGTAAAAGGCTTC
22			AACAGGCCTTGGATGAGGATT			ATAAGTTGGGAAATGGGTCAA		CCCTTTTCCAAAGACAACGGA
23			GCTCCAGTACTGGGTAATTAC					GACACTCCTAGGGGAGAGGAT
24			ACAGATGGCCCTGCTGCTAAT					CCATTTGTTTCTTGTTCGCCA
