# Supplementary material for: Universal Oligonucleotide Microarray for Sub-Typing of Influenza A Virus
Source: PLoS One. 2011 Apr 29;6(4):e17529. doi: 10.1371/journal.pone.0017529 (PMC3084687; doi:10.1371/journal.pone.0017529)
Supplement: Table S4 — Sequences of oligonucleotide probes for sub-typing of Influenza A virus hemagglutinin. Oligonucleotide probes are (XLS) [file pone.0017529.s004.xls]

## Sheet: SM Table 4
Table S4
#	H1	H2	H3	H4	H5	H6	H7	H8	H9	H10	H11	H12	H13	H15	H16	H1_swine
1	ACAGTGACACACTCTGTCAAC	TTGGGAGCAATAAATACAACA	AGCTCAATAATGAGATCAGAT	AATGGGACAATGGTGAAAACC	GCATACAAAATTGTCAAGAAA	CCAGGGGAAACCTTGAATGTG	TTCACCTATAGTGGAATAAGAAC	ACAGGAATGGCAGCTGACCAG	CAAGACGCCCAATACACAAAT	ACAATTGACATGGCTGATTCA	ATACTGTCAATTTACAGCTGC	AAGCACTATATTGGGAAATGC	ATGCTTGCAGACAGAATAGAT	TGTGTGAAAAACGGGAATCTG	AAGTTGAAGACTGAAGACAAT	GCTGGATCTGGTATTATCATT
2	TCAGTGTCATCATTTGAAAGA	TTGGGGGCAATAAATACAACA	AGCTCAATAATGAGGTCAGAT	TGGACTATTGTAGAGCCTGGA	TTTTTCAGGAATGTAGTGTGG	TACGTTAGGATGGGAACTGAA	TGTGACCAATTCCTAGAATTT	TCAGAGGGAACAGGAATGGCA	AGCCATGGAAGAATCCTGAAG	TCTATAAATACAAAGCTCCCT	AACACAATAGGAGACTGCCCC	TCAAATCAAGGATCATTCTAC	GTTTACAAAGCATTATCAATA	GTAATGCTTCTAGCCATTGCT	ACCTACAATCATGAAGATTAC	GGAGCAAAAAGCTTCTACAAA
3	ACCGACACTGTTGACACAGTA	CCATCATTCTTCAGGAACATG	ATTGAAGTGACTAATGCTACT	GCATGCAAAAGAGCAAATGTG	AATGTGGTATGGCTTATCAAA	GCCAACAACTCGACAACGCAA	GAACAGACCAAACTATATGGG	GCCATCGATAAGATCACCAAT	CCAGACACAATCTGGAATGTG	AAGACTAACACTGAATTTGAA	AGCTGCATCGCAAGCAGTCTC	AAGTGCCCTAAATACATACCA	GTTTACAAAGCATTGTCGATA	AATAGGATAATGATCAATCCG	AAATTGAAAACTGAGGACAAT	TCCTCATGCTGGAGCAAAA
4	GATTATGAGGAATTAAGGGAG	CCGTCATTCTTCAGGAACATG	ACTCCAAATGGAAGCATTCCC	GTTAAACAGGGCTCTTTAAAA	GCATACAAAATTGTCAAGAAG	GCAAACAACTCGACAACACAA	TTCAATGGGGCCTTCATAGCT	GCCATCGATAAGATAACCAAT	AAGAGTCTCAAACTGGCAGTC	GAAGAGGTGACCAATGCTACT	ATGAATACAAATTTCGAGTCTGT	GTGAAGATGTTTGATTTCACC	GTTTATAAAGCACTATCGATT	TACAATCACACTGAATATCGA	GTATCAACAAAAGAGTGGAGC	AAAAGCACAAAATTGAGACTG
5	ACAGACACTGTTGACACAGTA	CTGGGGGCAATAAATACAACA	TCCCTTAGGTCACTAGTTGCC	GTCAAACAGGGCTCTCTAAAA	GGGAACTTTATAGCTCCCGAA	TATGTCAGGATGGGAACTGAA	TTCAATGGGGCTTTCATAGCT	GATGGAGACATCATTTTCTTA	ATTGCTCCATGGTATGGACAC	AACACTGAGTTTGAGTCAATA	ACATTTGAGTCAAATGGTGCA	GTGAAAATGTTCGACTTCACC	AGTTGGATGAAGATTTACTGG	AATAATACTTACAATCACACT	AGCCCAATTCATCTTGGTGAC	CAGCAAATCCTACATTAATGATAA
6	CACCCAGTCACAATAGGAGAG	TCTTACAACAATACAAGTGGA	TGTATTACACCAAATGGAAGC	CCTGGAGACCTAATAGTCTTC	GGGAACTTTATAGCTCCTGAA	GTGGAATCTAATGGAAATCTAAT	ATGAAATGGCTTCTGTCAAAT	CAGAAATCAACACAGGAAGCC	ATTGCCCCATGGTATGGACAC	CACAATGGGGGTCTGATAGCA	TTCACCTTTTACCATAAGTGT	AGCAAACCTTTCCAGAACACT	AAAACTTTAGATATGCATGAT	ATTTTCCACCGATGTGACGAT	GTCAACAAAAACCCCTACACA	TGTGAATCACTCTCCACAG
7	GAGAATGGAACATGTTACCCA	GGAATCCCTCCACTTGAACTA	AGCAACTGTTACCCTTATGAT	TTTGAGTTCATTGCTGAGGAA	GAGAGTAATGGAAATTTCATT	GTTGAATCCAATGGAAATTTAAT	AACGGGACTAAAGTAAACACA	GCATGCAATGCATCAACAGGT	CTAGACACCTGTACCATTGAA	AAGACAAACACAGAGTTCGAA	AATGCTAAAGATGAAGGGAAT	AAATGCCCTAAATATATACCA	TCAAAATTGAAGAGACAAGAA	AGGGACTCCTTGACTGAGATC	GAATCACAACTGAAAAGGCAG	AGTTCAGACAATGGAACGTGT
8	AACTACTACTGGACTCTGCTG	TCAGGAATTATGAAGACAGAG	TGCATCACTCCAAATGGAAGC	TACACAGGAAACCCTGTGATA	GGTGCTATAAATTCCAGTATG	GAGGGTTGGATCTTGGGGAAT	GAGCAGACCAAACTCTATGGA	CTTAGAAATACACCATCTGTTGA	AATGGAATGCTGTGTGCAACA	CAAGCCGCTGATTACAAGAGT	TTCAACAACACCAAAGGAAGA	TCACCACTAGTGCTTGATGAC	CACACAGGAACATATTGTTCT	CCGCTGGCCTTAGGAATGAAA	ACATATAATCATGAGGACTAC	AGCTTCTACAAAAATTTAATATGG
9	CATCCAGTCACAATTGGAGAA	TCAGGGATCATGAAAACAGAA	AATGACAAGCCCTTTCAGAAT	AGGAACATCCCTGAGAAGGCA	AAAATTGTCAAGAAAGGGGAC	TATGTTAGGATGGGAACTGAA	CTGCCATTCCAAAACATCAAC	CTTAGAAATACACCTTCTGTTGA	AAGAGTCTCAAACTGGCAGTT	AAGACCAACACTGAGTTTGAG	ATGCTAAAGGACAATGCCAAA	CATGGCAGGATACTCAAGAAT	ATAAAGTCTGGCCAACTCAAG	TGCTTCTACAGTGGAGGGACA	AACATCAACATCAGAGAGTGG	TCGAACAAAGGTGTAACGG
10	GAAAATGGAACATGCTACCCC	TCATACAATAATACAAGTGGGG	GCAACACTGTGCCTGGGACAC	AACAACCCTGGAAGAGTCACT	GGAAATTTCATTGCTCCAGAA	TATGTTAGGATGGGGACTGAA	TTCACATACAGCGGAATAAGA	AACACTATAAACAGAAGCTTT	AAACCAGGCCAGACATTGCGA	CAAGAGAAGAATGATCTATATGG	AGACAAGAAATTGAAGGAGTA	AAGCATTATATTGGGAAATGC	GTATACAAAGCACTATCAATT	GATGAATCATGTGAAGGGGAA	GAATCACAACTGAAGAGACAG	TACATTGTGGAAACATCTAGTTC
11	AACTATTACTGGACCTTGCTA	TCAGGGATCATGAAGACAGAA	AATGTGACAATGCCTAACAAT	CTCATAGTCTTCAACACCATA	AAAGTAAACGGGCAAAGTGGA	TACGTTAGGATGGGGACTGAA	ATCATTGAAAGGCGGGAAGGA	AAGGCAAGCTTGCGACTTGCA	ATCGCTCCATGGTATGGACAC	CAGGGTACAGGCCAAGCCGCT	TCTAATGTTCGAAACCTCCAT	AAGCATTACATTGGGAAGTGC	ATAATTGAAGAATATGGAAAAGG	GAGTACAATGGGAAGTCACTG	GCTGATCGAGTTGATGATGCA	TCATGGCCCAATCATGAC
12	TGGATCTTAGGAAACCCAGAA	AGGAATATGGTTTGGCTTACA	ATTGAAGTGACCAATGCCACT	GAAGTGGTCACTGCACAAGAA	AATGTAGTGTGGTTGATCAAG	TACGTTAGAATGGGAACTGAA	TTGCCCTTTCAGAACATAAAT	AATGCAAACACTTTGAGTAGT	TATGGCAACCCTTCTTGTGAC	CTTGTCTTCTTCTGTCTGAAG	GCTCCTAGATATGCTTTTGAG	AATACAAGCAAACCTTTCCAG	GCACCTCATGGACTGTGCTAC	ACCTTTCTCCGCTCTAATGCC	GCCGATCGAGTCGATGAT	CAACCGCAAATGCAGACA
13	GACTATGAGGAACTGAGGGAG	AGGAACATGGTCTGGCTGACA	ACAATAGTGAAGCCGGGGGAT	GAAGTTGTCACTGCCCAGGAA	ATAAATTCCAGTATGCCTTTC	GAGGGTTGGATATTGGGGAAT	TGTGATCAATTCCTGGAGTTT	TTGACCAAAAAGAAACCAGAC	AATGGGATGCTGTGTGCAACA	GTGACCAATGCTACTGAAACA	ATTGAAGAGAGAATAAACCAA	TTAATCACAGGGAAATCACAT	GACTCTTGCATGGAGACAATA	ATAGCCCCAGATAGAGCCACC	AGTGGAGTGAACTCTTTTAGC	TTCAAGCCTGAAATAGCAATA
14	ACAGTAACACACTCTGTTAAC	TTTGAGAGCACTGGTAATTTA	AACGTGACTATGCCAAACAAT	TGTCCTAGCCCTTTAAGATTA	ACATCAACACTGAACCAGAGA	CCAGGAGAAACCTTGAATGTG	TTGCCTTTTCAGAATATCAAT	CAAACAATGGAGCTCGTGGAA	AAACCAGGTCAGACATTGCGA	CAGGCTGCGGATTACAAAAGT	ATAAGTCTTGGTGATTGCTCC	AGCAAACCATTTCAGAACACC	AGAGAGTGGTCATATTTGATT	GGGGATACAGTCACTTTTACC	GGACGAATTTTCCAAAGTGGA
15	AATTATTATTGGACACTGTTAGA	CGAGGTAGTTCAGGGATCATG	GCCCCTCGAGGTTATTTTAAG	AGGAACATTCCTGAAAAGGCA	ATAAACTCTAGTATGCCATTCCA	GTGGAGTCCAATGGAAATCTA		GAGGCAGTAATCTATGGGAAC	ATTGCTCCATGGTATGGGCAC	GAGCTCAAATGGCTAGTGTCA	GAATCATGCTCTACCAAATGT	CATGGCAGAATACTCAAGAAT	AGAGAGTGGTCATACCTGATT	TGGATGCTATTGGACCCAGGG	ATTGAAGACCCTAATGCCCCT
16	GACTATGAGGAGCTGAGGGAG	TTCGAGAGTACTGGTAATCTA	ATTGAAGTGACTAATGCTACT	TATGCAAGACTTTACATATGG	AACCCAATGTGTGACGAATTC	CCAGGAGAAACTTTGAATGTG		GCGAGCACAAATGCATACGAT	TATGGCAACCCTTCTTGTGAT	AAAACCAATACTGAGTTCGAG	GAATCTTGCTCAACTAAATGC	AACACTAGCAAACCGTTTCAG	TATGACTCCATACGAGGTGAA		ATTGACGAAGGAGACGGTTGC
17	AGGGAGCAATTGAGTTCAGTA	CCAGAGTATGGATTCAAAATATC	AGCAATTGCTACCCATATGAC	AAGAGCACAATTCTGAACACT	AACGGGCAAAGTGGAAGAATG	CCGGGGGAAACCTTGAATGTG		TGTCAAACATATGCAGGAGCA	CTAGACACATGCACTATTGAA	CAAGCTGCCGATTACAAGAGT	ACATATGATCACAAAGAATTCGA	AACACAAGCAAACCATTTCAG	TCAAAGTTAAAGAGGCAAGAA		GAAAGAGGATTGTTTGGTGCA
18	TCAGTATCATCATTCGAGAGA	TCATACAACAACACAAGCGGG	GTTGCCTCATCAGGCACATTG	CCCTTTCAGAACATCTCGAGA		GAAGGTTGGATCTTAGGGAAT		AGCAGCAAACCCTTTCAGAAT	TATGGCAATCCTTCTTGTGAT	AGGCAGAATGCAGAAGAAGAC			TATGACTCTATACGAGGTGAA		GAGTCACAGTTGAAAAGGCAG
19	CATGCAAATAATTCAACTGAC	AGAGGTAGTTCAGGGATCATG	ATTGAGGTGACCAATGCCACT	CTACCGGAATTGTGTCCTAGC		GAAGGTTGGATCTTAGGGAAC		GCAGTTGGGCTTAGAAATACA	GTAGAAAACCTAGAGGAACTA	CTTGTTTTCTTCTGTTTGAAAAA			TCAAAGTTAAAGAGGCAGGAA		GAATCACAGTTGAAAAGGCAG
20	GAAAGGTTTGAAATTTTCCCA	AGAGGAAGCTCAGGAATTATG	ACCCTGAAGTTGGCAACAGGA	CCAGGAGACCTCATAGTCTTC						CAAGCTGCTGATTACAAGAGT			CACTTGGGAGATTGCAGCTTT		CGATCGGGTTGATGATGC
21	AAAGAAGTCCTTGTACTATGG	GGAATCCCTCCACTTGAATTA	AAGCCCTTTCAGAATGTAAAC	CCCTTTCAAAACATCTCGAGA						GCACTGAGGCAGAAAATAATG			GACTCCTGCATGGAAACTATA
22	AAAGAAGTGCTTGTGCTCTGG	TTTGAGAGCACTGGTAATCTA	ATAAGCATCTATTGGACAATAGT	CCAAGAGGACATTACAAGCTA						AAGACAAACACGGAGTTCGAA			ATTATTGAGGAATATGGAAAAGG
23		CCGGAATATGGCTTTAAAATA	ATAAGCATATACTGGACCATT	TCCTCTCAGAATTACACAGGG						CAGGGCACAGGCCAAGCTGCC			GACTCTTGCATGGAAACTATA
24		CCAGAATACGGATTCAAAATA	GTGACCAATGCCACTGAGCTA	GCCTGCAAGAGGGCAAATGTG
25			GTTGCTTCCTCAGGAACCCTA
26			ATAAGCATATATTGGACCATTGT
27			GCAACACTGTGCTTGGGGCAT
28			GTTGCATCATCAGGCACATTG
