# Supplementary material for: Universal Oligonucleotide Microarray for Sub-Typing of Influenza A Virus
Source: PLoS One. 2011 Apr 29;6(4):e17529. doi: 10.1371/journal.pone.0017529 (PMC3084687; doi:10.1371/journal.pone.0017529)
Supplement: Table S5 — Effectiveness of N1 neuraminidase sub-typing by using oligonucleotide probes. Probes specific for N1 neuraminidase (see Table 5) and cDNA of neuraminidase longer than 1,000 nucleotides were used. (XLS) [file pone.0017529.s005.xls]

## Sheet: SM Table 5
Table S5
HA sub-type	GenBank data prior to March 2008		GenBank data for March 2009 – March 2010
	The number of cDNA sequences	The average number of probes per gene	The number of cDNA sequences	The average number of probes per gene
H1	1072	4.9	3083	4.6
H2	10	2.3	10	2.8
H3	12	2.8	7	2.3
H4	4	4.3	1	0
H5	126	5.9	423	5.2
H6	150	4.3	40	3.2
H7	58	6.2	15	5.6
H9	9	3.2	-	-
H10	2	4	3	5
H11	8	1.8	1	5
H12	1	3	-	-
